# Supplementary material for: A combination of potently neutralizing monoclonal antibodies isolated from an Indian convalescent donor protects against the SARS-CoV-2 Delta variant
Source: PLoS Pathog. 2022 Apr 28;18(4):e1010465. doi: 10.1371/journal.ppat.1010465 (PMC9089897; doi:10.1371/journal.ppat.1010465)
Supplement: S6 Table — (XLSX) [file ppat.1010465.s006.xlsx]

## Sheet: Sheet1
	Table S6: Data collection and refinement statistics
		THSC20.HVTR04 bound RBD	THSC20.HVTR26 bound RBD
	Data collection
	Space group	P43212	P21212
	Cell dimensions
	a, b, c (Å)	126.16, 126.16, 167.45	90.29, 104.21, 89.06
	α,β,γ (°)	90, 90, 90	90, 90, 90
	Unique reflections	23,099 (699)	72,244 (3,889)
	Redundancy	2.0 (2.0)	2.0 (2.0)
	Completeness (%)	78 (24, 49)	92 (50)
	I/σI	17.4 (3.0)	20.3 (2.0)
	CC 1/2	0.991 (0.598)	1 (0.727)
	R-merge	0.05634 (0.3401)	0.01945 (0.3089)
	R-meas	0.07968 (0.481)	0.0275 (0.4368)
	Refinement
	Resolution (Å)	50 - 2.94 (3.05 - 2.94)	50 - 1.80 (1.86 - 1.80)
	No. of reflections	23,083 (691)	72,238 (3,889)
	Rwork / Rfree	0.22 / 0.24	0.17 / 0.19
	No. atoms (no H)	4.931	5.457
	Protein	4.818	4.797
	Water	65	607
	B factors (no H) (Å2)	66	46
	Protein	66	47
	Water	42	42
	Wilson B-factor (Å2)	63	27
	RMS deviations
	Bond lengths (Å)	0.006	0.009
	Bond angles (°)	0.80	0.93
	Ramachandran plot
	Favoured regions	0.95	0.97
	Outlier regions	0	0
	Rotamer outliers	0	0
	Molprobity clash score	1.78	1.58
	Molprobity overall score	1.28	1.08
	PDB ID	7Z0Y	7Z0X
	Data were collected on a single crystal. Values in parentheses are for the highet resolution shell.
